# Supplementary material for: CREB Is Critically Implicated in Skin Mast Cell Degranulation Elicited via FcεRI and MRGPRX2
Source: Cells. 2024 Oct 11;13(20):1681. doi: 10.3390/cells13201681 (PMC11506305; doi:10.3390/cells13201681)
Supplement: Supplementary file 1 [file cells-13-01681-s001.zip]

Archive with 1 entries (1 files):
- cells-3118396-supplementary.pdf
